# Supplementary material for: Skin Electrodes Based on TPU Fiber Scaffolds with Conductive Nanocomposites with Stretchability, Breathability, and Washability
Source: Micromachines (Basel). 2024 Apr 29;15(5):598. doi: 10.3390/mi15050598 (PMC11122800; doi:10.3390/mi15050598)
Supplement: Supplementary file 1 [file micromachines-15-00598-s001.zip]

Archive with 1 entries (1 files):
- Supporting information .pdf
